# Supplementary material for: Similarities in Metabolic Flexibility and Hunger Hormone Ghrelin Exist between FTO Gene Variants in Response to an Acute Dietary Challenge
Source: Nutrients. 2019 Oct 18;11(10):2518. doi: 10.3390/nu11102518 (PMC6835809; doi:10.3390/nu11102518)
Supplement: Supplementary file 1 [file nutrients-11-02518-s001.zip]

Archive with 3 entries (2 files):
- Sup Data/
- Sup Data/Manuscript - Peer Review Author Proofread Table S1.docx
- Sup Data/Manuscript - Peer Review Author Proofread Table S2.docx
